# Supplementary material for: Genetic landscape in Russian patients with familial left ventricular noncompaction
Source: Front Cardiovasc Med. 2023 May 24;10:1205787. doi: 10.3389/fcvm.2023.1205787 (PMC10278580; doi:10.3389/fcvm.2023.1205787)
Supplement: Supplementary file 1 [file Table1.xlsx]

## Sheet: Supplementary Table S1
Supplementary Table S1. NGS data used in this study.
Platform	Panel description	Number of analyzed genes	Number of patients	Number of index patients
HiSeq 1500	exome	297	17	5
Nextseq 550	exome	297	53	13
Nextseq 550	custom panel	200	43	21
Ion S5	custom panel	137	28	9

## Sheet: Supplementary Table S2
Supplementary Table S2. A list of the analyzed genes.
Gene	According to the Rojanasopondist et al. study (7)	Genes analyzed in Nextseq 550 custom panel	Genes analyzed in Ion S5 custom panel	Genes analyzed in exome NGS data	Genes of found in the study variants (P or LP)
AARS2	NA	1	0	1	0
ABCC6	Limited	1	0	1	0
ABCC8	NA	0	0	1	0
ABCC9	Limited	1	1	1	0
ACAD9	NA	1	0	1	0
ACADS	NA	0	0	1	0
ACADVL	NA	1	1	1	0
ACTA1	NA	1	1	1	0
ACTA2	NA	1	0	0	0
ACTC1	Definitive	1	1	1	1
ACTN2	Limited	1	1	1	1
ADAR	NA	0	0	1	0
AGK	NA	1	1	1	0
AGL	NA	1	1	1	0
AGPAT2	NA	1	1	1	0
AIP	NA	0	0	1	0
ALMS1	NA	1	1	1	0
ALPK3	Moderate	0	0	1	1
AMELX	NA	0	0	1	0
AMELY	NA	0	0	1	0
AMPD1	No Evidence	1	1	1	0
ANG	Limited	1	0	0	0
ANK1	NA	0	0	1	0
ANK2	Limited	1	1	1	0
ANKRD1	NA	1	1	1	0
ANKRD11	NA	0	0	1	0
ARFGEF2	Limited	1	0	1	0
ATP5E	NA	1	0	0	0
ATPAF2	NA	1	0	1	0
BAG3	Limited	1	1	1	0
BBS2	NA	0	0	1	0
BMPR1A	Limited	0	0	1	0
BRAF	Limited	1	0	1	0
BSCL2	NA	1	0	1	0
CACNA1C	Limited	1	1	1	0
CACNA2D1	Limited	0	0	1	0
CALR3	NA	1	1	1	0
CASQ2	Limited	1	1	1	0
CASZ1	Limited	0	0	1	0
CAV3	NA	1	1	1	0
CAVIN4	Limited	1	1	1	0
CBL	NA	1	0	0	0
CITED2	NA	1	0	0	0
CLN3	NA	0	0	1	0
CLPB	NA	0	0	1	0
CNBP	Limited	1	0	1	0
COA5	NA	1	0	1	0
COL4A1	Limited	1	0	0	0
COL7A1	NA	0	0	1	0
COQ2	NA	1	1	1	0
COX15	NA	1	1	1	0
COX6B1	NA	1	1	1	0
COX7B	NA	0	0	1	0
CRELD1	NA	1	0	0	0
CRYAB	Limited	1	1	1	0
CSRP3	NA	1	1	1	0
CTF1	NA	1	1	1	0
CTNNA3	NA	1	1	1	0
DES	Definitive	1	1	1	1
DLD	NA	1	0	1	0
DMD	Moderate	1	1	1	0
DMPK	Moderate	1	1	1	0
DNAJC19	Limited	1	1	1	0
DNM1L	NA	1	1	0	0
DOLK	NA	1	1	1	0
DSC2	Limited	1	1	1	0
DSG2	Limited	1	1	1	1
DSP	Definitive	1	1	1	1
DTNA	Moderate	1	1	1	0
ELN	NA	1	0	1	0
EMD	NA	1	1	1	0
ENPP1	NA	0	0	1	0
EPB42	NA	0	0	1	0
EYA1	NA	1	0	0	0
EYA4	Limited	1	1	1	0
FAH	NA	1	0	1	0
FBN1	Limited	0	0	1	0
FBN2	Limited	1	1	1	1
FHL1	Limited	0	1	0	0
FHL2	NA	1	1	1	0
FHOD3	NA	1	1	1	1
FKRP	NA	1	0	1	0
FKTN	Limited	1	1	1	0
FLNA	Limited	1	0	0	0
FLNC	Limited	1	1	1	1
FLT1	Limited	1	0	0	0
FOXD4	NA	1	1	1	0
FOXRED1	NA	1	0	1	0
FXN	NA	1	0	1	0
GAA	No Evidence	1	0	1	0
GABRD	NA	0	0	1	0
GARS1	Limited	0	0	1	0
GATA4	Limited	1	1	1	0
GATA6	NA	1	1	1	0
GATAD1	NA	1	1	1	0
GATB	NA	0	0	1	0
GATC	NA	0	0	1	0
GBE1	Limited	1	0	1	0
GFM1	NA	1	0	1	0
GJA1	NA	1	0	0	0
GJA5	NA	1	1	1	0
GLA	Limited	1	1	1	0
GLB1	NA	1	1	1	0
GNPTAB	NA	1	0	1	0
GNS	NA	0	0	1	0
GPR101	NA	0	0	1	0
GSN	NA	0	0	1	0
GUSB	NA	1	0	1	0
HADH	NA	0	0	1	0
HADHB	Limited	1	1	1	0
HAND2	NA	0	0	1	0
HBB	NA	1	0	1	0
HCCS	No Evidence	1	1	1	0
HCN4	Moderate	1	1	1	0
HEY2	Limited	0	0	1	0
HFE	Limited	1	1	1	0
HGSNAT	NA	0	0	1	0
HMGCL	Limited	1	0	1	0
HRAS	NA	1	1	1	0
HSPG2	NA	0	0	1	0
IFIH1	NA	0	0	1	0
ILK	NA	1	1	1	0
ITGA7	No Evidence	1	0	1	0
JAG1	NA	1	0	0	0
JPH2	Limited	1	1	1	0
JUP	Limited	1	1	1	0
KANSL1	NA	0	0	1	0
KCNE1	Limited	1	1	0	0
KCNE2	Limited	1	1	0	0
KCNE3	Limited	0	0	1	0
KCNH2	Limited	1	1	1	0
KCNJ11	NA	0	0	1	0
KCNJ2	NA	1	1	1	0
KCNJ5	NA	0	0	1	0
KCNJ8	NA	1	1	0	0
KCNQ1	Limited	1	1	1	0
KIF20A	NA	0	0	1	0
KLF1	NA	0	0	1	0
KLF10	NA	1	0	0	0
KLF5	NA	0	0	1	0
KRAS	NA	1	0	1	0
LAMA2	NA	1	0	1	0
LAMA4	NA	1	1	1	0
LAMP2	Moderate	1	1	1	0
LDB3	Moderate	1	1	1	0
LIAS	NA	1	0	1	0
LMNA	Moderate	1	1	1	0
LMX1B	No Evidence	0	0	1	0
LRRC10	NA	0	0	1	0
MAP2K1	NA	1	0	1	0
MAP2K2	NA	1	0	1	0
MBL2	Limited	0	0	1	0
MCM10	NA	0	0	1	0
MEF2A	NA	1	1	0	0
MIB1	Definitive	1	1	1	1
MIB2	Limited	0	0	1	0
MIPEP	Limited	0	0	1	0
MLYCD	Limited	1	0	1	0
MMACHC	Limited	1	0	1	0
MMP1	NA	0	0	1	0
MRPL3	NA	1	1	1	0
MRPS22	NA	1	1	1	0
MSH6	NA	0	0	1	0
MT-ATP6	Limited	0	0	1	0
MT-ATP8	Limited	0	0	1	0
MT-CO1	Limited	0	0	1	0
MT-CO2	NA	0	0	1	0
MT-CO3	Limited	0	0	1	0
MT-CYB	Limited	0	0	1	0
MTFMT	Limited	0	0	1	0
MTMR14	Limited	1	0	1	1
MT-ND1	Limited	0	0	1	0
MT-ND2	No Evidence	0	0	1	0
MT-ND4	NA	0	0	1	0
MT-ND5	NA	0	0	1	0
MT-ND6_ND6	NA	0	0	1	0
MTO1	NA	1	1	1	0
MT-TF	NA	0	0	1	0
MT-TG	NA	0	0	1	0
MT-TI	NA	0	0	1	0
MT-TK	NA	0	0	1	0
MT-TL1	NA	0	0	1	0
MT-TQ	NA	0	0	1	0
MT-TS1	NA	0	0	1	0
MT-TS2	NA	0	0	1	0
MT-TW	NA	0	0	1	0
MYBPC3	Definitive	1	1	1	1
MYH11	NA	1	0	0	0
MYH6	Limited	1	1	1	0
MYH7	Definitive	1	1	1	1
MYH7B	NA	1	1	1	0
MYL2	Limited	1	1	1	1
MYL3	NA	1	1	1	0
MYLK2	Limited	1	1	1	0
MYOCD	NA	0	0	1	0
MYOM1	NA	1	1	1	0
MYOT	NA	1	1	1	0
MYOZ1	NA	0	0	1	0
MYOZ2	Limited	1	1	1	0
MYPN	Limited	1	1	1	0
MYSM1	NA	0	0	1	0
NAGA	NA	0	0	1	0
NAGLU	NA	0	0	1	0
NCF1	NA	0	0	1	0
NDUFA13	NA	0	0	1	0
NDUFB11	NA	0	0	1	0
NDUFS4	NA	0	0	1	0
NEBL	Limited	1	1	1	0
NEXN	Limited	1	1	1	0
NF1	NA	1	0	1	0
NKX2-5	Moderate	1	1	1	0
NNT	Moderate	1	1	1	0
NONO	Definitive	0	0	1	0
NOTCH1	Limited	1	1	1	0
NPPA	NA	0	0	1	0
NRAS	NA	1	0	1	0
NSD1	Limited	0	0	1	0
OBSCN	Moderate	0	0	1	0
OBSL1	NA	1	0	0	0
PDGFRA	NA	0	0	1	0
PDHA1	NA	1	0	1	0
PDLIM3	Limited	1	1	1	0
PHKA1	NA	1	1	1	0
PIGT	NA	0	0	1	0
PITX2	NA	1	0	0	0
PKD1	Limited	0	0	1	0
PKD2	Limited	0	0	1	0
PKP2	Moderate	1	1	1	0
PLEC	Limited	1	1	1	1
PLEKHM2	Moderate	1	1	1	0
PLN	Moderate	1	1	1	0
PMM2	NA	1	0	1	0
PMP22	Limited	1	1	1	0
PMPCA	NA	0	0	1	0
POLG	NA	0	0	1	0
POLG2	NA	0	0	1	0
POMT2	Limited	0	0	1	0
PPCS	NA	0	0	1	0
PPP1R13L	NA	0	0	1	0
PRDM16	Moderate	1	1	1	1
PRKAG2	Limited	1	1	1	1
PRKAR1A	Limited	1	0	0	0
PSEN1	NA	1	1	1	0
PSEN2	NA	1	1	1	0
PTPN11	Limited	1	1	1	0
QRSL1	NA	0	0	1	0
RAF1	NA	1	1	1	0
RANGRF	Limited	0	0	1	0
RBM20	Moderate	1	1	1	1
RERE	NA	0	0	1	0
RNASEH1	NA	0	0	1	0
RNASEH2A	NA	0	0	1	0
RNASEH2B	NA	0	0	1	0
RNASEH2C	NA	0	0	1	0
RNU4ATAC	NA	0	0	1	0
RPL3L	NA	0	0	1	0
RPS6KA3	Limited	0	0	1	0
RRM2B	NA	0	0	1	0
RYR1	NA	1	0	1	0
RYR2	Definitive	1	1	1	0
SAMHD1	NA	0	0	1	0
SCN1B	NA	1	1	1	0
SCN5A	Moderate	1	1	1	0
SCO2	NA	1	1	1	0
SDHA	Limited	1	1	1	0
SDHAF1	NA	0	0	1	0
SDHB	NA	0	0	1	0
SDHD	Limited	1	1	1	0
SGCA	NA	1	0	1	0
SGCB	NA	1	0	1	0
SGCD	NA	1	1	1	0
SGSH	NA	0	0	1	0
SH3PXD2B	NA	0	0	1	0
SHMT2	NA	0	0	1	0
SHOC2	NA	1	1	1	0
SIX1	NA	1	1	0	0
SIX5	NA	1	0	0	0
SKI	NA	0	0	1	0
SLC22A5	NA	1	0	1	1
SLC25A3	NA	1	1	1	0
SLC25A4	NA	1	1	1	0
SLC2A10	NA	0	0	1	0
SLC4A1	NA	0	0	1	0
SMAD3	NA	1	0	0	0
SMC1A	Limited	0	0	1	0
SOS1	NA	1	0	1	0
SOS2	NA	1	0	1	0
SPEN	NA	0	0	1	0
SPRED1	NA	1	0	1	0
SPTA1	NA	0	0	1	0
SPTB	NA	0	0	1	0
SRY	NA	0	0	1	0
SURF1	NA	1	1	1	0
SYNE1	Limited	1	1	1	0
SYNE2	Limited	1	1	1	0
TAZ	Definitive	1	1	1	0
TBX1	Limited	1	1	0	0
TBX20	Moderate	1	1	1	1
TBX5	Moderate	1	1	1	0
TCAP	NA	1	1	1	0
TFAP2A	NA	1	0	0	0
TGFB3	Limited	1	1	1	0
TMEM43	Limited	1	1	1	0
TMEM70	Moderate	1	1	1	0
TMPO	Limited	1	1	1	0
TNNC1	Limited	1	1	1	0
TNNI3	Limited	1	1	1	0
TNNI3K	NA	0	0	1	0
TNNT2	Moderate	1	1	1	1
TNNT3	NA	1	1	1	0
TPM1	Definitive	1	1	1	1
TREX1	NA	0	0	1	0
TRIM63	NA	1	1	1	0
TSFM	NA	1	1	1	0
TTN	Definitive	1	1	1	1
TTPA	NA	0	0	1	0
TTR	Limited	1	1	1	0
TWNK	NA	0	0	1	0
TXNRD2	NA	1	1	1	0
VARS2	Limited	0	0	1	0
VCL	NA	1	1	1	1
XK	NA	1	0	1	0
XYLT1	NA	0	0	1	0
XYLT2	NA	0	0	1	0
YWHAE	Limited	1	0	1	0

## Sheet: Supplementary Table S4
Supplementary Table S4. A list of the VUS variants in genes, that can modify the course of LVNC, found in the studied families.
Index patient	Gene	Pathogenicity	Variant (GRCh37)	dbSNP	Consequence	HGVSc	HGVSp	gnomADe AF (NFE) [24]	References2
Definitive1
Fam009	MYBPC3	VUS	chr11:47359309T>C	rs776351251	missense_variant	ENST00000545968.1:c.2345A>G	ENSP00000442795.1:p.Asn782Ser	0
Fam103	DSP	VUS	chr6:7556058G>A	rs200473206	splice_region_variant, intron_variant	ENST00000379802.3:c.273+5G>A	?	0.0005224
Moderate1
Fam013	LDB3	VUS	chr10:88451678G>A	rs201417512	missense_variant	ENST00000429277.2:c.919G>A	ENSP00000401437.2:p.Val307Ile	0.0001495	43
Limited1
Fam018	TBX1	VUS	chr22:19748533_19748538del	rs886038791	inframe_deletion	ENST00000332710.4:c.140_145del	ENSP00000331791.4:p.Pro47_Pro48del
Fam022	DSC2	VUS	chr18:28672114C>T	rs144799937	missense_variant	ENST00000280904.6:c.304G>A	ENSP00000280904.6:p.Glu102Lys	0.001253
Fam022	NEXN	VUS	chr1:78401663_78401665del	rs397517846	inframe_deletion	ENST00000334785.7:c.1407_1409del	ENSP00000333938.7:p.Glu470del	0.00009753
1 According to the Rojanasopondist et al. (7); AF = allele frequency, NFE = non-Finnish European, VUS = variant of unknown significance; ² References to the more detailed description of the clinical case.
